# Supplementary material for: Sustainable Natural Product Glycosylation: A Critical Evaluation of Biocatalytic and Chemical Approaches
Source: ChemSusChem. 2025 Sep 15;18(20):e202501094. doi: 10.1002/cssc.202501094 (PMC12548952; doi:10.1002/cssc.202501094)
Supplement: Supplementary file 1 — Supplementary Material [file CSSC-18-e202501094-s001.zip]

Archive with 2 entries (2 files):
- ChemSusChem_SC (1).xlsx
- cssc202501094-sup-0001-SuppData-S1.pdf
