# Supplementary material for: Sustainable Natural Product Glycosylation: A Critical Evaluation of Biocatalytic and Chemical Approaches
Source: ChemSusChem. 2025 Sep 15;18(20):e202501094. doi: 10.1002/cssc.202501094 (PMC12548952; doi:10.1002/cssc.202501094)
Supplement: Supplementary file 1 — Supplementary Material [file CSSC-18-e202501094-s001.zip › ChemSusChem_SC (1).xlsx]

## Sheet: GHs
Reference	Glycosylated product	Enzyme	Sugar acceptor	Sugar donor	Buffer	Solvent	Time (h)	Yield (%)	Titer (mM)	Rate (mM/h)	E-factor 1	E-factor 2	Human health (DALY/mg product)	Ecosystem quality (Species.yr/product)	Resource scarcity (USD2013/mg product)	Mass balance (assuming 1 L reaction)						Human health (DALY)	Ecosystem quality (Species.yr)	Resource scarcity (USD2013)		Contribution in %				Molecular weight of the different compounds						Comments
[1]	Myricetin α-triglucoside	Deinococcus deserti amylosucrase	Myricetin 5 mM	Sucrose 50 mM	Sodium phosphate 50 mM (pH 7.5)	DMSO 20%	12	64	3.2	0.266667	406.952	96.2813	4.15681e-10	7.83676e-13	2.98984e-05	Input reaction	mM	mg	Output reaction	mM	mg					Human health (DALY)	Ecosystem quality (Species.yr)	Resource scarcity (USD2013)		Compound	Mw (mg/mmol)	Mw Glycoside (mg/mmol)				They reported 10 mM acceptor in the abstract but in the experiment it was 5 mM. All acceptor was consumed and the remaining substrate went to by products
																Myricetin	5	1591.15	Myricetin α-triglucoside	3.2	2575.07									Sucrose	342.3					They have a mixture of different products
																Sucrose	50	17115	Fructose	9.6	1729.54	4.04198e-08	2.05578e-10	0.000859059	Sucrose	3.77611	10.1871	1.1158		Fructose	180.16					They do not report a mixture of products, but the longer the time, the product degraded
																DMSO		220000	Myricetin	1.8	572.814	8.56348e-07	1.5508e-09	0.074166	DMSO	80.002	76.8474	96.3312		Myricetin	318.23	804.71				They do not report if there is a mixture or not
																Water		800000	Sucrose	40.4	13828.9	2.03035e-09	8.7527e-12	1.7086e-05	Water	0.18968	0.433727	0.0221923		Daidzein	254.23	416.4
																Buffer	50 mM	11800	DMSO		220000	1.7161e-07	2.52894e-10	0.0019485	Buffer	16.0322	12.5318	2.53083		Genistein	270.24	432.4
																Total		1.05051e+06	Water		800000	Total				Total				Glycitein	284.26	446.408
																			Buffer		11800	1.07041e-06	2.01802e-09	0.0769906		100	100	100		Naringenin	272.25	595.25
																			Total		1.05051e+06									Ganoderic acid F	570.7	732.7
[2]	Daidzein α-D-glucosyl derivatives	Deinococcus geothermalis amylosucrase	Daidzein: 10 mM	Sucrose 200 mM	Tris-HCL 50 mM (pH 7.0)	DMSO 4%	24	87.7	8.77	0.365417	295.106	22.3657	8.91814e-11	2.94903e-13	1.80176e-06	Input reaction	mM	mg	Output reaction	mM	mg									Ganoderic acid A	516.7	678.7
																Daidzein	10	2542.3	Daidzein glycosides	8.77	3651.83									Ganoderic acid G	532.67	694.67
																Sucrose	200	68460	Fructose	8.77	1580	1.61679e-07	8.22312e-10	0.00343623	Sucrose	49.6443	76.3567	52.2247		Ethyl vanillin	166.17	328.31
																DMSO		4400	Daidzein	1.23	312.703	1.7127e-08	3.1016e-11	0.00148332	DMSO	5.25891	2.88002	22.5438		Maltose	342.3
																Water		996000	Sucrose	191.23	65458	2.52779e-09	1.08971e-11	2.1272e-05	Water	0.776168	1.01186	0.323298		Epigallocatechin gallate	458.372	620.372
																Buffer	50	9925	DMSO		4400	1.44341e-07	2.12709e-10	0.00163888	Buffer	44.3206	19.7514	24.9082		Epigallocatechin gallate sophoroside	782.372
																Total		1.08133e+06	Water		996000	Total				Total				Epigallocatechin gallate xyloside	590.502
																			Buffer		9925	3.25675e-07	1.07693e-09	0.00657971		100	100	100		Alpha-glc-fluoride	182.15
																			Total		1.08133e+06									FH	20.01
[2]	Genistein α-D-glucosyl derivatives	Deinococcus geothermalis amylosucrase	Genistein: 10 mM	Sucrose 200 mM	Tris-HCL 50 mM (pH 7.0)	DMSO 4%	24	94.9	9.49	0.395417	262.554	19.833	7.93657e-11	2.62444e-13	1.60345e-06	Input reaction	mM	mg	Output reaction	mM	mg									Pnp-Xyl	271.22
																Genistein	10	2702.4	Genistein glycosides	9.49	4103.48									Pnp	139.11
																Sucrose	200	68460	Fructose	9.49	1709.72	1.61679e-07	8.22312e-10	0.00343623	Sucrose	49.6443	76.3567	52.2247		Genistein di glucoside	594.4
																DMSO		4400	Genistein	0.51	137.822	1.7127e-08	3.1016e-11	0.00148332	DMSO	5.25891	2.88002	22.5438		Hydroquinone	110.11	272.25
																Water		996000	Sucrose	190.51	65211.6	2.52779e-09	1.08971e-11	2.1272e-05	Water	0.776168	1.01186	0.323298		Catechin	290.26	452.26
																Buffer	50	9925	DMSO		4400	1.44341e-07	2.12709e-10	0.00163888	Buffer	44.3206	19.7514	24.9082
																Total		1.08149e+06	Water		996000	Total				Total				Impact of each compound to endpoint categories human health (DALY), Ecosystem quality (Species.yr) and resource scarcity (USD2013)
																			Buffer		9925	3.25675e-07	1.07693e-09	0.00657971		100	100	100
																			Total		1.08149e+06									Compound	DALY/mg	Species.yr/mg	USD2013/mg
[2]	Glycitein α-D-glucosyl derivatives	Deinococcus geothermalis amylosucrase	Glycitein: 2 mM	Sucrose 200 mM	Tris-HCL 50 mM (pH 7.0)	DMSO 0.8%	24	77.1	1.542	0.06425	1567	120.09	4.73117e-10	1.56449e-12	9.55852e-06	Input reaction	mM	mg	Output reaction	mM	mg									DMSO	3.89249e-12	7.04908e-15	3.37118e-07
																Glycitein	2	568.52	Glycitein glycosides	1.542	688.361									Sodium phosphate	1.45432e-11	2.14317e-14	1.65127e-07
																Sucrose	200	68460	Fructose	1.542	277.807	1.61679e-07	8.22312e-10	0.00343623	Sucrose	49.6443	76.3567	52.2247		Glucose	3.52004e-12	1.33946e-14	1.02416e-07
																DMSO		4400	Glycitein	0.458	130.191	1.7127e-08	3.1016e-11	0.00148332	DMSO	5.25891	2.88002	22.5438		Sucrose	2.36166e-12	1.20116e-14	5.01933e-08
																Water		996000	Sucrose	198.458	67932.2	2.52779e-09	1.08971e-11	2.1272e-05	Water	0.776168	1.01186	0.323298		Deionized water	2.53794e-15	1.09409e-17	2.13575e-11
																Buffer	50	9925	DMSO		4400	1.44341e-07	2.12709e-10	0.00163888	Buffer	44.3206	19.7514	24.9082
																Total		1.07935e+06	Water		996000	Total				Total
																			Buffer		9925	3.25675e-07	1.07693e-09	0.00657971		100	100	100
																			Total		1.07935e+06
[3]	Naringenin-ɑ-maltoside	Deinococcus planocerae amylosucrase	Naringenin 10 mM	Sucrose 258.56 mM	Sodium phosphate 50 mM (pH 7.0)	DMSO 5%	48	56	5.6	0.116667	330.05	31.5555	1.21366e-10	4.09682e-13	2.47983e-06	Input reaction	mM	mg	Output reaction	mM	mg
																Naringenin	10	2722.5	Naringenin maltoside	5.6	3333.4
																Sucrose	258.56	88505.1	Fructose	11.2	2017.79	2.09019e-07	1.06308e-09	0.00444236	Sucrose	51.6654	77.8455	53.7409
																DMSO		5500	Naringenin	4.4	1197.9	2.14087e-08	3.87699e-11	0.00185415	DMSO	5.29181	2.83897	22.4303
																Water		995000	Sucrose	247.36	84671.3	2.52525e-09	1.08862e-11	2.12507e-05	Water	0.624193	0.797152	0.257077
																Buffer		11800	DMSO		5500	1.7161e-07	2.52894e-10	0.0019485	Buffer	42.4186	18.5184	23.5717
																Total		1.10353e+06	Water		995000	Total				Total
																			Buffer		11800	4.04562e-07	1.36563e-09	0.00826626		100	100	100
																			Total		1.10352e+06
[4]	Ganoderic acid F glycosides	Deinococcus geothermalis amylosucrase	Ganoderic acid F 1 mg/mL (1.8 mM)	Sucrose 100 mM	Acetate buffer 50 mM (pH 5.9)		24	47	0.82355	0.0343146	1720.88	63.6423	2.28532e-10	8.32667e-13	3.90864e-06	Input reaction	mM	mg	Output reaction	mM	mg
																Ganoderic acid F	1.8	1027.26	Ganoderic acid F glycoside	0.82355	603.415
																Sucrose	100	34230	Fructose	0.82355	148.371	8.08396e-08	4.11156e-10	0.00171812	Sucrose	58.6219	81.8312	72.8468
																DMSO			Ganoderic acid F	0.97645	557.26	0	0	0	DMSO	0	0	0
																Water		1000000	Sucrose	99.1764	33948.1	2.53794e-09	1.09409e-11	2.13575e-05	Water	1.84042	2.17753	0.90554
																Buffer		3749	DMSO		0	5.45224e-08	8.03473e-11	0.000619061	Buffer	39.5376	15.9913	26.2477
																Total		1.03901e+06	Water		1000000	Total				Total
																			Buffer		3749	1.379e-07	5.02444e-10	0.00235854		100	100	100
																			Total		1.03901e+06
[4]	Ganoderic acid A glycosides	Deinococcus geothermalis amylosucrase	Ganoderic acid A 1 mg/mL (1.9 mM)	Sucrose 100 mM	Acetate buffer 50 mM (pH 5.9)		24	53	1.02574	0.0427392	1491.4	54.9642	1.98084e-10	7.21726e-13	3.38787e-06	Input reaction	mM	mg	Output reaction	mM	mg
																Ganoderic acid A	1.9	981.73	Ganoderic acid A glycoside	1.02574	696.17
																Sucrose	100	34230	Fructose	1.02574	184.797	8.08396e-08	4.11156e-10	0.00171812	Sucrose	58.6219	81.8312	72.8468
																DMSO			Ganoderic acid A	0.87426	451.73	0	0	0	DMSO	0	0	0
																Water		1000000	Sucrose	98.9743	33878.9	2.53794e-09	1.09409e-11	2.13575e-05	Water	1.84042	2.17753	0.90554
																Buffer		3749	DMSO		0	5.45224e-08	8.03473e-11	0.000619061	Buffer	39.5376	15.9913	26.2477
																Total		1.03896e+06	Water		1000000	Total				Total
																			Buffer		3749	1.379e-07	5.02444e-10	0.00235854		100	100	100
																			Total		1.03896e+06
[4]	Ganoderic acid G glycosides	Deinococcus geothermalis amylosucrase	Ganoderic acid G 1 mg/mL (1.9 mM)	Sucrose 100 mM	Acetate buffer 50 mM (pH 5.9)		24	52.4	0.983724	0.0409885	1519.41	56.0574	2.01796e-10	7.35252e-13	3.45136e-06	Input reaction	mM	mg	Output reaction	mM	mg
																Ganoderic acid G	1.9	1012.07	Ganoderic acid G glycoside	0.983724	683.363
																Sucrose	100	34230	Fructose	0.983724	177.228	8.08396e-08	4.11156e-10	0.00171812	Sucrose	58.6219	81.8312	72.8468
																DMSO			Ganoderic acid G	0.916276	488.073	0	0	0	DMSO	0	0	0
																Water		1000000	Sucrose	99.0163	33893.3	2.53794e-09	1.09409e-11	2.13575e-05	Water	1.84042	2.17753	0.90554
																Buffer		3749	DMSO		0	5.45224e-08	8.03473e-11	0.000619061	Buffer	39.5376	15.9913	26.2477
																Total		1.03899e+06	Water		1000000	Total				Total
																			Buffer		3749	1.379e-07	5.02444e-10	0.00235854		100	100	100
																			Total		1.03899e+06
[5]	Ethyl Vanillin‑α‑Glucoside	Xanthomonas campestris α-Glucosidase	Ethyl Vanillin 3.96 g/L (23.83 mM)	Maltose 340 g/L (993.28 mM)	Sodium phosphate 50 mM (pH 6.5)		0.833333	52.8	12.5822	15.7278	327.26	85.1374	2.36581e-10	1.05269e-12	4.60894e-06	Input reaction	mM	mg	Output reaction	mM	mg
																Ethyl Vanillin	23.83	3959.83	Ethyl Vanillin‑α‑Glucoside	12.58	4130.14
																Maltose	993.28	340000	Glucose	12.58	2266.41	8.02964e-07	4.08393e-09	0.0170657	Sucrose	82.1773	93.9317	89.6517
																DMSO			Ethyl Vanillin	11.25	1869.41	0	0	0	DMSO	0	0	0
																Water		1000000	Maltose	980.7	335694	2.53794e-09	1.09409e-11	2.13575e-05	Water	0.259739	0.251644	0.112198
																Buffer		11800	DMSO		0	1.7161e-07	2.52894e-10	0.0019485	Buffer	17.5629	5.81664	10.2361
																Total		1.35576e+06	Water		1000000	Total				Total
																			Buffer		11800	9.77111e-07	4.34776e-09	0.0190356		100	100	100
																			Total		1.35576e+06
[6]	Epigallocatechin gallate glucoside	Talaromyces amestolkiae Glycosynthase (from a β-glucosidase)	Epigallocatechin gallate 5.14 mM	Alpha-glucoside fluoride 49.75 mM	Acetate buffer 50 mM (pH 4)		4.76667	44.2	2.27188	0.476618	719.277	9.76101	6.31177e-11	1.42e-13	7.77111e-07	Input reaction	mM	mg	Output reaction	mM	mg
																Epigallocatechin gallate	5.14	2356.03	Epigallocatechin gallate glucoside	2.27188	1409.41
																Alpha-glucoside fluoride	49.75	9061.96	FH	2.27188	45.4603	3.18984e-08	1.08848e-10	0.00045485	Sucrose	35.8576	54.387	41.5286
																			Epigallocatechin gallate	2.86812	1314.67	0	0	0	DMSO	0	0	0
																Water		1000000	Alpha-glucoside fluoride	47.4781	8648.14	2.53794e-09	1.09409e-11	2.13575e-05	Water	2.85294	5.46671	1.94998
																Buffer		3749			0	5.45224e-08	8.03473e-11	0.000619061	Buffer	61.2895	40.1462	56.5214
																Total		1.01517e+06	Water		1000000	Total				Total
																			Buffer		3749	8.89588e-08	2.00137e-10	0.00109527		100	100	100
																			Total		1.01517e+06
[6]	Epigallocatechin gallate sophoroside	Talaromyces amestolkiae Glycosynthase (from a β-glucosidase)	Epigallocatechin gallate 5 mM	Alpha-glucoside fluoride 49.75 mM	Acetate buffer 50 mM (pH 4)		5.03333	64.3	3.215	0.638742	402.567	5.00396	3.53667e-11	7.95668e-14	4.35438e-07	Input reaction	mM	mg	Output reaction	mM	mg
																Epigallocatechin gallate	5	2291.86	Epigallocatechin gallate sophoroside	3.215	2515.33
																Alpha-glucoside fluoride	49.75	9061.96	FH	6.43	128.664	3.18984e-08	1.08848e-10	0.00045485	Sucrose	35.8576	54.387	41.5286
																			Epigallocatechin gallate	1.785	818.194	0	0	0	DMSO	0	0	0
																Water		1000000	Alpha-glucoside fluoride	43.32	7890.74	2.53794e-09	1.09409e-11	2.13575e-05	Water	2.85294	5.46671	1.94998
																Buffer		3749			0	5.45224e-08	8.03473e-11	0.000619061	Buffer	61.2895	40.1462	56.5214
																Total		1.0151e+06	Water		1000000	Total				Total
																			Buffer		3749	8.89588e-08	2.00137e-10	0.00109527		100	100	100
																			Total		1.0151e+06
[6]	Epigallocatechin gallate xyloside	Talaromyces amestolkiaethioglycosynthase (from a β-xylosidase)	Epigallocatechin gallate 5.7 mM	4-Nitrophenyl b- D -xylopyranoside 49.8 mM	Acetate buffer 50 mM (pH 4)		4.88333	61.7	3.5169	0.720184	492.463	8.61339	5.06129e-11	1.22668e-13	6.37892e-07	Input reaction	mM	mg	Output reaction	mM	mg
																Epigallocatechin gallate	5.7	2612.72	Epigallocatechin gallate xyloside	3.5	2066.76
																pnp-Xylose	49.8	13506.8	pnp	3.5	486.885	4.75443e-08	1.62237e-10	0.000677949	Sucrose	45.4514	63.9925	51.4234
																DMSO			Epigallocatechin gallate	2.2	1008.42	0	0	0	DMSO	0	0	0
																Water		1000000	pnp-Xylose	46.3	12557.5	2.53794e-09	1.09409e-11	2.13575e-05	Water	2.42622	4.3155	1.61999
																Buffer		3749			0	5.45224e-08	8.03473e-11	0.000619061	Buffer	52.1224	31.692	46.9566
																Total		1.01987e+06	Water		1000000	Total				Total
																			Buffer		3749	1.04605e-07	2.53525e-10	0.00131837		100	100	100
																			Total		1.01987e+06
[7]	Genistein 7,4′-O- α-diglucoside	Sulfolobus solfataricus α-glycoligase (from α-glucosidase)	Genistein 20 mM	Alpha-glucoside fluoride 30 mM	Tris-HCl buffer 200 mM (pH 9.0)		1.5	33	6.6	4.4	266.794	11.8901	1.52723e-10	2.36402e-13	1.7464e-06	Input reaction	mM	mg	Output reaction	mM	mg
																Genistein	20	5404.8	Genistein diglucoside	6.6	3923.04
																Alpha-glucoside fluoride	30	5464.5	FH	13.2	264.132	1.92352e-08	6.56372e-11	0.000274281	Sucrose	3.21049	7.07743	4.00342
																			Genistein	13.4	3621.22	0	0	0	DMSO	0	0	0
																Water		1000000	Alpha-glucoside fluoride	16.8	3060.12	2.53794e-09	1.09409e-11	2.13575e-05	Water	0.423599	1.17972	0.311734
																Buffer	200	39700			0	5.77364e-07	8.50837e-10	0.00655554	Buffer	96.3659	91.7428	95.6848
																Total		1.05057e+06	Water		1000000	Total				Total
																			Buffer		39700	5.99137e-07	9.27415e-10	0.00685118		100	100	100
																			Total		1.05057e+06
[8]	α-Arbutin	Paenibacillus elgi sucrose phosphorylase	Hydroquinone 317.9 mM	Sucrose 511 mM	Phosphate buffer 50 mM (pH 7.0)		25	60.9	193.3	7.732	22.2152	3.21312	1.11587e-11	4.49368e-14	2.04261e-07	Input reaction	mM	mg	Output reaction	mM	mg
																Hydroquinone	317.9	35004	α-Arbutin	193.3	52625.9
																Sucrose	511	174915	Fructose	193.3	34824.9	4.1309e-07	2.10101e-09	0.00877958	Sucrose	70.3446	88.8435	81.6748
																DMSO			Hydroquinone	124.6	13719.7	0	0	0	DMSO	0	0	0
																Water		1000000	Sucrose	317.7	108749	2.53794e-09	1.09409e-11	2.13575e-05	Water	0.432182	0.462648	0.198685
																Buffer		11800	DMSO		0	1.7161e-07	2.52894e-10	0.0019485	Buffer	29.2232	10.6939	18.1265
																Total		1.22172e+06	Water		1000000	Total				Total
																			Buffer		11800	5.87238e-07	2.36484e-09	0.0107494		100	100	100
																			Total		1.22172e+06
[9]	(+)-Catechin-3'-O-α-D-glucopyranoside	Alteromonas mediterranea sucrose phosphorylase	Catechin 10 mM	Sucrose 80 mM	MOPS 50 mM (pH 8.0)	0.2	24	83	8.3	0.345833	277.161	69.3691	2.99596e-10	5.8218e-13	2.07382e-05	Input reaction	mM	mg	Output reaction	mM	mg
																Catechin	10	2902.6	Catechin glycoside	8.3	3753.76
																Sucrose	80	27384	Fructose	8.3	1495.33	6.46717e-08	3.28925e-10	0.00137449	Sucrose	5.75058	15.0513	1.76565
																DMSO		220000	Catechin	1.7	493.442	8.56348e-07	1.5508e-09	0.074166	DMSO	76.1461	70.9629	95.2723
																Water		780000	Sucrose	71.7	24542.9	1.97959e-09	8.53389e-12	1.66588e-05	Water	0.176025	0.390502	0.0213997
																Buffer		13863	DMSO		220000	2.01612e-07	2.97107e-10	0.00228915	Buffer	17.9273	13.5953	2.94061
																Total		1.04415e+06	Water		780000	Total				Total
																			Buffer		13863	1.12461e-06	2.18536e-09	0.0778463		100	100	100
																			Total		1.04415e+06
							Medians	60.9	3.5169	0.365417	402.567	31.5555	1.52723e-10	4.09682e-13	2.47983e-06

## Sheet: UGT-SuSy
Reference	Glycosylated product	Enzymes	Sugar acceptor	Sugar donors	Buffer	Solvent	Time (h)	Yield (%)	Titer (mM)	Rate (mM/h)	E-factor 1	E-factor 2	Human health (DALY)	Ecosystem quality (Species.yr)	Resource scarcity (USD2013)	Mass balance (assuming 1 L reaction)						Human health (DALY/mg product)	Ecosystem quality (Species.yr/product)	Resource scarcity (USD2013/mg product)		Contribution in %				Molecular weight of the different compounds						Comments
[10]	Rebaudioside M	Stevia rebaudiana (UGT76G1) and Micractinium conductrix sucrose synthase (McSuSy)	Rebaudioside E 50 g/L	Sucrose 300 g/L and 1 mM UDP	Phosphate 50 mM (pH 7.2)	DMSO 10%	57	76.4734	51.06	0.895789	25.8743	8.24798	2.56672e-11	9.0905e-14	1.05971e-06	Input reaction	mM	mg	Output reaction	mM	mg					Human health (DALY)	Ecosystem quality (Species.yr)	Resource scarcity (USD2013)		Compound	Mw (mg/mmol)	Mw Glycoside (mg/mmol)
																Rebaudioside E	51.7063	50000	Rebaudioside M	39.5415	51060									Sucrose	342.3
																Sucrose	876.424	300000	Fructose	79.0831	14247.6	7.08498e-07	3.60347e-09	0.015058	Sucrose	54.0605	77.6341	27.8292		Fructose	180.16
																DMSO		110000	Rebaudioside E	12.1648	11763.3	4.28174e-07	7.75399e-10	0.037083	DMSO	32.6709	16.7054	68.5342		Reb E	967	1291.3
																Water		900000	Sucrose	797.341	272930	2.28414e-09	9.84679e-12	1.92217e-05	Water	0.174287	0.212142	0.0355243		UDP	401.14
																Buffer		11800	DMSO		110000	1.7161e-07	2.52894e-10	0.0019485	Buffer	13.0943	5.4484	3.60108		Cynnamyl alcohol	134.17	296.32
																UDP	1	401.14	Water		900000	Total				Total				pHBA	124.14	286.27
																Total		1.3722e+06	Buffer		11800	1.31057e-06	4.64161e-09	0.0541087		100	100	100		Reb A	967	1129.2
																			UDP	1	401.14									Protopanaxadiol	460.743	785	2 sugars
																			Total		1.3722e+06									Glycyrrhetic acid	470.694	646.894
[11]	Cinnamyl alcohol mono-glucoside (rosin)	Bacillus licheniformis ZSP01 UGTBL1 and Glycine max sucrose synthase (GmSuSy)	Cinnamyl alcohol 36.9 mM	Sucrose 400 mM and 0.25 mM UDP	Tris–HCl 50 mM (pH 8.0)	DMSO 5%	60	90.8	33.5052	0.55842	115.526	19.8391	6.89141e-11	2.27172e-13	2.72688e-06	Input reaction	mM	mg	Output reaction	mM	mg									Tyrosol	138.164	300.304
																Cinnamyl alcohol	36.9	4950.87	Rosin	33.5052	9928.26									Liquiritigenin	256.257	418.4
																Sucrose	400	136920	Fructose	33.5052	6036.3	3.23358e-07	1.64462e-09	0.00687247	Sucrose	47.261	72.9185	25.3848		Betulinic acid	456.7	588.83
																DMSO		55000	Cinnamyl alcohol	3.3948	455.48	2.14087e-07	3.87699e-10	0.0185415	DMSO	31.2902	17.1896	68.4867		Quercetin	302.236	626.52
																Water		950000	Sucrose	366.495	125451	2.41104e-09	1.03938e-11	2.02896e-05	Water	0.35239	0.460837	0.0749437		UDP-Glc	566.302
																Buffer		9925	DMSO		55000	1.44341e-07	2.12709e-10	0.00163888	Buffer	21.0964	9.431	6.05355
																UDP	0.25	100.285	Water		950000	Total				Total
																Total		1.1569e+06	Buffer		9925	6.84198e-07	2.25543e-09	0.0270731		100	100	100
																			UDP	0.25	100.285
																			Total		1.1569e+06
[12]	Gastrodin	Indigofera tinctoria ItUGT2 and GmSuSy	p-hydroxybenzyl alcohol (pHBA) 2 mM	Sucrose 10 mM and 0.05 mM UDP-Glc	Phosphate buffer 100 mM (pH 6.5)		8	93	1.88633	0.235791	1901.41	49.5613	6.55261e-10	1.03304e-12	7.57438e-06	Input reaction	mM	mg	Output reaction	mM	mg
																pHBA	2.02831	251.795	Gastrodin	1.88633	540
																Sucrose	10	3423	Fructose	1.88633	339.841	8.08396e-09	4.11156e-11	0.000171812	Sucrose	2.28463	7.37045	4.20061
																DMSO			pHBA	0.141982	17.6256	0	0	0	DMSO	0	0	0
																Water		1000000	Sucrose	8.11367	2777.31	2.53794e-09	1.09409e-11	2.13575e-05	Water	0.717254	1.96128	0.522167
																Buffer		23600	DMSO		0	3.43219e-07	5.05787e-10	0.003897	Buffer	96.9981	90.6683	95.2772
																UDP-Glc	0.05	28.3151	Water		1000000	Total				Total				Impact of each compound to endpoint categories human health (DALY), Ecosystem quality (Species.yr) and resource scarcity (USD2013)
																Total		1.0273e+06	Buffer		23600	3.53841e-07	5.57844e-10	0.00409016		100	100	100
																			UDP-Glc	0.05	28.3151									Compound	DALY/mg	Species.yr/mg	USD2013/mg
																			Total		1.0273e+06									DMSO	3.89249e-12	7.04908e-15	3.37118e-07
[13]	Rebaudioside D	Bacillus subtilis 168 YojK and Arabidopsis thaliana sucrose synthase (AtSuSy)	Rebaudioside A 20 mM	Sucrose 400 mM and 2 mM UDP-Glc	Phosphate buffer 100 mM (pH 8)	DMSO 10%	15	91.29	18.258	1.2172	56.7677	13.1143	5.32104e-11	1.42391e-13	2.32196e-06	Input reaction	mM	mg	Output reaction	mM	mg									Sodium phosphate	1.45432e-11	2.14317e-14	1.65127e-07
																Rebaudioside A	20	19340	Rebaudioside D	18.258	20616.9									Glucose	3.52004e-12	1.33946e-14	1.02416e-07
																Sucrose	400	136920	Fructose	18.258	3289.36	3.23358e-07	1.64462e-09	0.00687247	Sucrose	29.4757	56.0223	14.356		Sucrose	2.36166e-12	1.20116e-14	5.01933e-08
																DMSO		110000	Rebaudioside A	1.742	1684.51	4.28174e-07	7.75399e-10	0.037083	DMSO	39.0301	26.4131	77.4633		Deionized water	2.53794e-15	1.09409e-17	2.13575e-11
																Water		900000	Sucrose	381.742	130670	2.28414e-09	9.84679e-12	1.92217e-05	Water	0.208211	0.335421	0.0401526
																Buffer		23600	DMSO		110000	3.43219e-07	5.05787e-10	0.003897	Buffer	31.286	17.2291	8.1405
																UDP-Glc	2	1132.6	Water		900000	Total				Total
																Total		1.19099e+06	Buffer		23600	1.09704e-06	2.93566e-09	0.0478717		100	100	100
																			UDP-Glc	2	1132.6
																			Total		1.19099e+06
[14]	Rebaudioside M	Stevia rebaudiana SrUGT76G1 and AtSuSy	Rebaudioside D 20 mM	Sucrose 600 mM and 0.8 mM UDP	Phosphate buffer 50 mM (pH 8)	DMSO 5%	7	90.5	18.1	2.58571	52.2713	11.6253	3.73578e-11	1.33401e-13	1.3186e-06	Input reaction	mM	mg	Output reaction	mM	mg
																Rebaudioside D	20	22584	Rebaudioside M	18.1	23372.5
																Sucrose	600	205380	Fructose	18.1	3260.9	4.85038e-07	2.46693e-09	0.0103087	Sucrose	55.5506	79.1211	33.4492
																DMSO		55000	Rebaudioside D	1.9	2145.48	2.14087e-07	3.87699e-10	0.0185415	DMSO	24.5191	12.4345	60.1626
																Water		950000	Sucrose	581.9	199184	2.41104e-09	1.03938e-11	2.02896e-05	Water	0.276133	0.333358	0.0658348
																Buffer		11800	DMSO		55000	1.7161e-07	2.52894e-10	0.0019485	Buffer	19.6542	8.11097	6.32239
																UDP	0.8	320.912	Water		950000	Total				Total
																Total		1.24508e+06	Buffer		11800	8.73145e-07	3.11792e-09	0.030819		100	100	100
																			UDP	0.8	320.912
																			Total		1.24508e+06
[15]	Cinnamyl alcohol mono-glucoside (rosin)	Arabidopsis thaliana UGT73C5 and AtSuSy	Cinnamyl acohol 50 mM	Sucrose 500 mM	Phosphate buffer 50 mM (pH 7.5)	HPCD 5%	12	84	42	3.5	94.5899	18.2568	6.20985e-11	2.14659e-13	2.20284e-06	Input reaction	mM	mg	Output reaction	mM	mg
																Cinnamyl alcohol	50	6708.5	Rosin	42	12445.4
																Sucrose	500	171150	Fructose	42	7566.72	4.04198e-07	2.05578e-09	0.00859059	Sucrose	52.3001	76.9516	31.335
																HPCD		50000	Cinnamyl alcohol	8	1073.36	1.94624e-07	3.52454e-10	0.0168559	DMSO	25.1829	13.193	61.4836
																Water		950000	Sucrose	458	156773	2.41104e-09	1.03938e-11	2.02896e-05	Water	0.31197	0.389061	0.0740084
																Buffer		11800	HPCD		50000	1.7161e-07	2.52894e-10	0.0019485	Buffer	22.205	9.46628	7.10734
																UDP		0	Water		950000	Total				Total
																Total		1.18966e+06	Buffer		11800	7.72843e-07	2.67152e-09	0.0274153		100	100	100
																			UDP		0
																			Total		1.18966e+06
[16]	Ginsenosides Rg3	Bacillus subtilis Bs-YjiCm and Panax ginseng UGTPg29 and AtSuSy	Protopanaxadiol 18 mM	Sucrose 300 mM and 2 mM UDP	Tris–HCl 50 mM (pH 7.5)	DMSO 15%	24	68.78	12.38	0.515833	115.966	28.5021	1.06117e-10	2.69448e-13	6.42457e-06	Input reaction	mM	mg	Output reaction	mM	mg
																Protopanaxadiol	18	8293.37	Ginsenosides Rg3	12.38	9718.3
																Sucrose	300	102690	Fructose	24.76	4460.76	2.42519e-07	1.23347e-09	0.00515435	Sucrose	23.5163	47.1045	8.25543
																DMSO		165000	Protopanaxadiol	5.62	2589.38	6.42261e-07	1.1631e-09	0.0556245	DMSO	62.2781	44.4172	89.0906
																Water		850000	Sucrose	275.24	94214.7	2.15725e-09	9.29975e-12	1.81539e-05	Water	0.209182	0.355145	0.029076
																Buffer		9925	DMSO		165000	1.44341e-07	2.12709e-10	0.00163888	Buffer	13.9963	8.12309	2.62491
																UDP	2	802.28	Water		850000	Total				Total
																Total		1.13671e+06	Buffer		9925	1.03128e-06	2.61857e-09	0.0624359		100	100	100
																			UDP	2	802.28
																			Total		1.13671e+06
[17]	Glycyrrhetic acid 3-O-mono-β-D-glucuronide	Enzymatic cascade from sucrose and UDP to UDP-Glucuronic acid	Glycyrrhetic acid 0.4 mM	Sucrose 750 mM and 1 mM UDP	Tris–HCl 50 mM (pH 6.5)		9	96.1	0.3844	0.0427111	5095.17	1073.71	3.02887e-09	1.33002e-11	5.84966e-05	Input reaction	mM	mg	Output reaction	mM	mg
																GA	0.4	188.278	GAMG	0.3844	248.666
																Sucrose	750	256725	Fructose	0.3844	69.2535	6.06297e-07	3.08367e-09	0.0128859	Sucrose	80.4987	93.2377	88.5864
																DMSO			GA	0.0156	7.34283	0	0	0	DMSO	0	0	0
																Water		1000000	Sucrose	749.616	256593	2.53794e-09	1.09409e-11	2.13575e-05	Water	0.336965	0.330808	0.146826
																Buffer		9925	DMSO		0	1.44341e-07	2.12709e-10	0.00163888	Buffer	19.1643	6.43147	11.2668
																UDP	1	401.14	Water		1000000	Total				Total
																Total		1.26724e+06	Buffer		9925	7.53176e-07	3.30732e-09	0.0145461		100	100	100
																			UDP	1	401.14
																			Total		1.26724e+06
[18]	Salidroside	Arabidopsis thaliana UGT85A1 and GmSuSy	Tyrosol 20 mM	Sucrose 100 mM and 0.3 mM UDP	Tris–HCl 50 mM (pH 7.5)		30	99.6	19.92	0.664	174.03	6.86329	3.8067e-11	1.06118e-13	5.64749e-07	Input reaction	mM	mg	Output reaction	mM	mg
																Tyrosol	20	2763.28	Salidroside	19.92	5982.06
																Sucrose	100	34230	Fructose	19.92	3588.79	8.08396e-08	4.11156e-10	0.00171812	Sucrose	35.4998	64.7687	50.8566
																DMSO			Tyrosol	0.08	11.0531	0	0	0	DMSO	0	0	0
																Water		1000000	Sucrose	80.08	27411.4	2.53794e-09	1.09409e-11	2.13575e-05	Water	1.11451	1.7235	0.632185
																Buffer		9925	DMSO		0	1.44341e-07	2.12709e-10	0.00163888	Buffer	63.3857	33.5078	48.5113
																UDP	0.3	120.342	Water		1000000	Total				Total
																Total		1.04704e+06	Buffer		9925	2.27719e-07	6.34806e-10	0.00337836		100	100	100
																			UDP	0.3	120.342
																			Total		1.04704e+06
[19]	Neoliquiritin	Glycyrrhiza uralensis UGT73AC11 and GuSuSy-Δ9	Liquiritigenin 4 mM	Sucrose 240 mM and 0.5 mM UDP	Phosphate buffer 50 mM (pH 7.0)		0.333	65	2.6	7.80781	1005.75	86.4923	3.38434e-10	1.14963e-12	5.60132e-06	Input reaction	mM	mg	Output reaction	mM	mg
																Liquiritigenin	4	1025.03	Neoliquiritin	2.6	1087.84
																Sucrose	240	82152	Fructose	2.6	468.416	1.94015e-07	9.86774e-10	0.00412348	Sucrose	52.6982	78.9035	67.672
																DMSO			Liquiritigenin	1.4	358.76	0	0	0	DMSO	0	0	0
																Water		1000000	Sucrose	237.4	81262	2.53794e-09	1.09409e-11	2.13575e-05	Water	0.689353	0.874845	0.350506
																Buffer		11800	DMSO		0	1.7161e-07	2.52894e-10	0.0019485	Buffer	46.6124	20.2216	31.9775
																UDP	0.5	200.57	Water		1000000	Total				Total
																Total		1.09518e+06	Buffer		11800	3.68163e-07	1.25061e-09	0.00609334		100	100	100
																			UDP	0.5	200.57
																			Total		1.09518e+06
[20]	Rebaudioside D2	S. indicum UGT94D1 and AtSuSy	Rebaudioside A 10 mM	Sucrose 200 mM and 1 mM UDPG	Phosphate buffer 100 mM (pH 8)	DMSO 10%	24	94.66	9.466	0.394417	103.06	18.8612	8.75064e-11	1.97712e-13	4.15712e-06	Input reaction	mM	mg	Output reaction	mM	mg
																Rebaudioside A	10	9670	Rebaudioside D2	9.466	10689
																Sucrose	200	68460	Fructose	9.466	1705.39	1.61679e-07	8.22312e-10	0.00343623	Sucrose	17.2853	38.9104	7.73309
																DMSO		110000	Rebaudioside A	0.534	516.378	4.28174e-07	7.75399e-10	0.037083	DMSO	45.7766	36.6906	83.4536
																Water		900000	Sucrose	190.534	65219.8	2.28414e-09	9.84679e-12	1.92217e-05	Water	0.2442	0.465934	0.0432577
																Buffer		23600	DMSO		110000	3.43219e-07	5.05787e-10	0.003897	Buffer	36.6939	23.933	8.77002
																UDP-Glc	1	566.302	Water		900000	Total				Total
																Total		1.1123e+06	Buffer		23600	9.35356e-07	2.11334e-09	0.0444354		100	100	100
																			UDP-Glc	1	566.302
																			Total		1.1123e+06
[21]	Arabinosylated betunilic acid	Enzymatic cascade from sucrose and UDP to UDP-Arabinose	Betunilic acid 66.67 µM	Sucrose 6.67 mM and 666.7 μM UDP	Phosphate buffer 50 mM (pH 5.5)		12	83.3	0.0555361	0.00462801	31018.5	438.718	5.49028e-09	8.90663e-12	6.37422e-05	Input reaction	mM	mg	Output reaction	mM	mg
																Betunilic acid	0.06667	30.4482	Arabinosylated betunilic acid	0.0555361	32.7013
																Sucrose	6.67	2283.14	Fructose	0.0555361	10.0054	5.392e-09	2.74241e-11	0.000114598	Sucrose	3.00324	9.41572	5.49777
																DMSO			Betunilic acid	0.0111339	5.08485	0	0	0	DMSO	0	0	0
																Water		1000000	Sucrose	6.61446	2264.13	2.53794e-09	1.09409e-11	2.13575e-05	Water	1.41358	3.75642	1.02461
																Buffer		11800	DMSO		0	1.7161e-07	2.52894e-10	0.0019485	Buffer	95.5832	86.8279	93.4776
																UDP	0.6667	267.44	Water		1000000	Total				Total
																Total		1.01438e+06	Buffer		11800	1.79539e-07	2.91259e-10	0.00208445		100	100	100
																			UDP	0.6667	267.44
																			Total		1.01438e+06
[22]	Quercetin-3,4′-O-diglucoside	Arabidopsis thaliana UGT78D2 and Allium cepa UGT73G1 and McSuSy-S31D	Quercetin 33 mM	Sucrose 876 mM and 2 mM UDP	Phosphate buffer 100 mM (pH 7.2)	DMSO 30%	24	21.2	6.996	0.2915	310.246	150.542	5.33334e-10	1.46958e-12	2.97074e-05	Input reaction	mM	mg	Output reaction	mM	mg
																Quercetin	33	9973.79	Quercetin-3,4′-O-diglucoside	6.996	4383.13
																Sucrose	876	299855	Fructose	13.992	2520.8	7.08155e-07	3.60172e-09	0.0150507	Sucrose	30.2932	55.9155	11.5587
																DMSO		330000	Quercetin	26.004	7859.34	1.28452e-06	2.3262e-09	0.111249	DMSO	54.9487	36.1134	85.4371
																Water		700000	Sucrose	862.008	295065	1.77656e-09	7.65862e-12	1.49502e-05	Water	0.0759968	0.118897	0.0114815
																Buffer		23600	DMSO		330000	3.43219e-07	5.05787e-10	0.003897	Buffer	14.6821	7.85217	2.99282
																UDP	2	802.28	Water		700000	Total				Total
																Total		1.36423e+06	Buffer		23600	2.33767e-06	6.44137e-09	0.130212		100	100	100
																			UDP	2	802.28
																			Total		1.36423e+06
[23]	Mono-β-1,6-Glucosylated Rebaudioside A	Bacillus subtilis 168 YjiC and AtSuSy	Rebaudioside A 30 mM	Sucrose 500 mM	Phosphate buffer 100 mM (pH 8)	DMSO 10%	12	91.34	27.402	2.2835	38.4916	9.40521	3.25207e-11	9.99898e-14	1.53968e-06	Input reaction	mM	mg	Output reaction	mM	mg
																Rebaudioside A	30	29010	Mono-β-1,6-Glucosylated Rebaudioside A	27.402	30942.3
																Sucrose	500	171150	Fructose	27.402	4936.74	4.04198e-07	2.05578e-09	0.00859059	Sucrose	40.1681	66.4458	18.0318
																DMSO		110000	Rebaudioside A	2.598	2512.27	4.28174e-07	7.75399e-10	0.037083	DMSO	42.5508	25.062	77.8379
																Water		900000	Sucrose	472.598	161770	2.28414e-09	9.84679e-12	1.92217e-05	Water	0.226992	0.318263	0.0403468
																Buffer		11800	DMSO		110000	1.7161e-07	2.52894e-10	0.0019485	Buffer	17.0541	8.17389	4.08993
																UDP		0	Water		900000	Total				Total
																Total		1221960	Buffer		11800	1.00627e-06	3.09392e-09	0.0476413		100	100	100
																			UDP		0
																			Total		1.22196e+06
							Medians	90.65	15.24	0.61121	115.746	19.3502	7.82103e-11	2.20915e-13	3.442e-06

## Sheet: Whole cell
Reference	Glycosylated product	Enzymes	Sugar acceptor	Sugar donors	Buffer	Solvent	Time (h)	Yield (%)	Titer (mM)	Rate (mM/h)	E-factor 1	E-factor 2	Human health (DALY)	Ecosystem quality (Species.yr)	Resource scarcity (USD2013)	Mass balance (assuming 1 L reaction)						Human health (DALY/mg product)	Ecosystem quality (Species.yr/product)	Resource scarcity (USD2013/mg product)		Contribution in %				Molecular weight of the different compounds						Comments
[12]	Gastrodin	Indigofera tinctoria ItUGT2 and GmSuSy	p-hydroxybenzyl alcohol (pHBA) 0.8 mM	Sucrose 1.1 g/L	Substrate added to media		36	95	0.76	0.0211111	4600.84	4.51239	2.36056e-11	1.11018e-13	3.51941e-07	Input reaction	mM	mg	Output reaction	mM	mg					Human health (DALY)	Ecosystem quality (Species.yr)	Resource scarcity (USD2013)		Compound	Mw (mg/mmol)	Mw Glycoside (mg/mmol)
																pHBA	0.8	99.312	Gastrodin	0.76	217.565									Sucrose	342.3
																Sucrose	3.21356	1100	Fructose	0.76	136.922	2.59783e-09	1.32127e-11	5.52126e-05	Sucrose	50.583	54.7029	72.1073		Fructose	180.16
																DMSO			pHBA	0.04	4.9656	0	0	0	DMSO	0	0	0		Cynnamyl alcohol	134.17	296.32
																Water		1000000	Sucrose	2.45356	839.852	2.53794e-09	1.09409e-11	2.13575e-05	Water	49.417	45.2971	27.8927		UDP	401.14
																Buffer			DMSO		0	0	0	0	Buffer	0	0	0		pHBA	124.14	286.27
																UDP		0	Water		1000000	Total				Total				Hydroquinone	110.11	272.25
																Total		1.0012e+06	Buffer		0	5.13576e-09	2.41536e-11	7.65701e-05		100	100	100		Quercetin	302.236	463.4	464.38
																			UDP	0	0									Reb A	967	1129.2
																			Total		1.0012e+06									Phloretin	274.26	436.4
[15]	Cinnamyl alcohol mono-glucoside (rosin)	Arabidopsis thaliana UGT73C5 and AtSuSy	Cinnamyl acohol 50 mM	Sucrose 500 mM	Phosphate buffer 50 mM (pH 7.5)	HPCD 5%	12	91	45.5	3.79167	87.2369	16.7755	5.73217e-11	1.98146e-13	2.03339e-06	Input reaction	mM	mg	Output reaction	mM	mg									Mogroside	963.2	1125.29
																Cinnamyl acohol	50	6708.5	Rosin	45.5	13482.6									Baicalein	270.24	432.4	416.4
																Sucrose	500	171150	Fructose	45.5	8197.28	4.04198e-07	2.05578e-09	0.00859059	Sucrose	52.3001	76.9516	31.335
																HPCD		50000	Cinnamyl acohol	4.5	603.765	1.94624e-07	3.52454e-10	0.0168559	DMSO	25.1829	13.193	61.4836
																Water		950000	Sucrose	454.5	155575	2.41104e-09	1.03938e-11	2.02896e-05	Water	0.31197	0.389061	0.0740084		UDP-Glc	566.302
																Buffer		11800	DMSO		50000	1.7161e-07	2.52894e-10	0.0019485	Buffer	22.205	9.46628	7.10734
																UDP		0	Water		950000	Total				Total
																Total		1.18966e+06	Buffer		11800	7.72843e-07	2.67152e-09	0.0274153		100	100	100
																			UDP	0	0
																			Total		1.18966e+06
[24]	α‑Arbutin	L. mesenteroides Sucrose phoshorylase	Hydroquinone 500 mM	Sucrose 400 g/L	Phosphate buffer 50 mM (pH 7.0)		24	95.2	476.033	19.8347	10.3183	2.60228	8.6328e-12	3.91085e-14	1.70117e-07	Input reaction	mM	mg	Output reaction	mM	mg
																Hydroquinone	500	55055	α‑Arbutin	476.033	129600
																Sucrose	1168.57	400000	Fructose	476.033	85762.1	9.44664e-07	4.80463e-09	0.0200773	Sucrose	84.4346	94.7946	91.0653
																DMSO			Hydroquinone	23.9669	2639	0	0	0	DMSO	0	0	0
																Water		1000000	Sucrose	692.533	237054	2.53794e-09	1.09409e-11	2.13575e-05	Water	0.226842	0.215862	0.0968717
																Buffer		11800	DMSO		0	1.7161e-07	2.52894e-10	0.0019485	Buffer	15.3386	4.98955	8.83785
																UDP		0	Water		1000000	Total				Total				Impact of each compound to endpoint categories human health (DALY), Ecosystem quality (Species.yr) and resource scarcity (USD2013)
																Total		1466855	Buffer		11800	1.11881e-06	5.06846e-09	0.0220472		100	100	100
																			UDP	0	0									Compound	DALY/mg	Species.yr/mg	USD2013/mg
																			Total		1466855									DMSO	3.89249e-12	7.04908e-15	3.37118e-07
[25]	Quercetin 7-O-glucoside	Nicotiana tabacum NtGT2	Quercetin 0.35 mM	Intracellular UDP and 2% glucose	Minimal medium		6	77	0.2695	0.0449167	8101.96	94.6808	1.77266e-09	4.0362e-12	2.38114e-05	Input reaction	mM	mg	Output reaction	mM	mg									Sodium phosphate	1.45432e-11	2.14317e-14	1.65127e-07
																Quercetin	0.35	105.783	Quercetin 7-O-glucoside	0.2695	124.886									Glucose	3.52004e-12	1.33946e-14	1.02416e-07
																Glucose	111.012	20000	Fructose		0	4.72332e-08	2.40231e-10	0.00100387	Glucose	21.3357	47.6587	33.7579		Sucrose	2.36166e-12	1.20116e-14	5.01933e-08
																DMSO			Quercetin	0.0805	24.33	0	0	0	DMSO	0	0	0		Deionized water	2.53794e-15	1.09409e-17	2.13575e-11
																Water		1000000	Glucose		0	2.53794e-09	1.09409e-11	2.13575e-05	Water	1.14641	2.17053	0.718207
																Buffer		11800	DMSO		0	1.7161e-07	2.52894e-10	0.0019485	Buffer	77.5178	50.1708	65.5239
																UDP		0	Water		1000000	Total				Total
																Total		1.03191e+06	Buffer		11800	2.21381e-07	5.04066e-10	0.00297372		100	100	100
																Glucose might go to growth, not considered as waster			UDP	0	0
																			Total		1.01195e+06
[26]	Hyperoside	Petunia hybrida PhUGT, GmSusy and UDP-glucose epimerase (GalE)	Quercetin 2 mM	Sucrose 500 mM and 0.25 mM UDP	Phosphate buffer of 50 mM (pH 7.5) and 10 g/L glucose	1% DMSO	12	93.6	1.872	0.156	1361.74	222.916	7.55002e-10	2.91146e-12	1.75916e-05	Input reaction	mM	mg	Output reaction	mM	mg
																Quercetin	2	604.472	Hyperoside	1.872	869.319
																Sucrose	500	171150	Fructose	1.872	337.26	4.04198e-07	2.05578e-09	0.00859059	Sucrose	61.5838	81.2243	56.1745
																DMSO		11000	Quercetin	0.128	38.6862	4.28174e-08	7.75399e-11	0.0037083	DMSO	6.52368	3.06362	24.2488
																Water		990000	Sucrose	498.128	170509	2.51256e-09	1.08315e-11	2.11439e-05	Water	0.382815	0.427954	0.138262
																Buffer		11800	DMSO		11000	1.7161e-07	2.52894e-10	0.0019485	Buffer	26.1465	9.99188	12.7414
																UDP	0.25	100.285	Water		990000	3.52004e-08	1.33946e-10	0.00102416	Glucose	5.36315	5.29226	6.69707
																Glucose		10000	Buffer		11800	Total				Total
																Total		1.19465e+06	UDP	0.25	100.285	6.56338e-07	2.53099e-09	0.0152927		100	100	100
																Glucose might go to growth, not considered as waster			Total		1.18465e+06
[27]	Nothofagin	Stenoloma chusanum ScCGT1	Phloretin 0.1 mM	Intracellular	Culture media		36	98	0.098	0.00272222	23382.4	0.0128257	5.93431e-11	2.55824e-13	4.99389e-07	Input reaction	mM	mg	Output reaction	mM	mg
																Phloretin	0.1	27.426	Nothofagin	0.098	42.7672
																Sucrose		0	Fructose		0	0	0	0	Sucrose	0	0	0
																DMSO			Phloretin	0.002	0.54852	0	0	0	DMSO	0	0	0
																Water		1000000	Sucrose		0	2.53794e-09	1.09409e-11	2.13575e-05	Water	100	100	100
																Buffer			DMSO		0	0	0	0	Buffer	0	0	0
																UDP		0	Water		1000000	Total				Total
																Total		1.00003e+06	Buffer		0	2.53794e-09	1.09409e-11	2.13575e-05		100	100	100
																			UDP	0	0
																			Total		1.00004e+06
[28]	Siamenoside	S. grosvenorii UGT94-289-2 and AtSuSy	Mogroside IIIE 39 mM	Sucrose 500 g/L		Minimal medium pH 7.5	16	97	37.8	2.3625	35.1474	11.6378	2.78204e-11	1.4145e-13	5.90512e-07	Input reaction	mM	mg	Output reaction	mM	mg
																Mogroside IIIE	39	37564.8	Siamenoside	37.8	42536
																Sucrose	1460.71	500000	Fructose	37.8	6810.05	1.18083e-06	6.00578e-09	0.0250967	Sucrose	99.7855	99.8182	99.915
																DMSO			Mogroside IIIE	1.2	1155.84	0	0	0	DMSO	0	0	0
																Water		1000000	Sucrose	1422.91	487061	2.53794e-09	1.09409e-11	2.13575e-05	Water	0.214467	0.181841	0.0850285
																Buffer			DMSO		0	0	0	0	Buffer	0	0	0
																UDP		0	Water		1000000	Total				Total
																Total		1.53756e+06	Buffer		0	1.18337e-06	6.01672e-09	0.025118		100	100	100
																			UDP	0	0
																			Total		1.53756e+06
[29]	Rebaudioside D	Panax ginseng glycosyltransferase PgM8 and mbSuSy	Rebaudioside A 45 mM	Sucrose 600 mM and 5 mM UDP	Phosphate buffer buffer 100mM (pH 7.5)		33	95	42.7	1.29394	25.4327	4.6931	1.72304e-11	6.18801e-14	2.95064e-07	Input reaction	mM	mg	Output reaction	mM	mg
																Rebaudioside A	45	43515	Rebaudioside D	42.7	48216.8
																Sucrose	600	205380	Fructose	42.7	7692.83	4.85038e-07	2.46693e-09	0.0103087	Sucrose	58.3824	82.6814	72.4584
																DMSO			Rebaudioside A	2.3	2224.1	0	0	0	DMSO	0	0	0
																Water		1000000	Sucrose	557.3	190764	2.53794e-09	1.09409e-11	2.13575e-05	Water	0.305483	0.366693	0.150119
																Buffer		23600	DMSO		0	3.43219e-07	5.05787e-10	0.003897	Buffer	41.3121	16.9519	27.3914
																UDP	5	2005.7	Water		1000000	Total				Total
																Total		1.2745e+06	Buffer		23600	8.30795e-07	2.98366e-09	0.0142271		100	100	100
																			UDP	5	2005.7
																			Total		1.2745e+06
							Medians	95	19.836	0.72497	724.488	8.16547	4.25711e-11	1.69798e-13	5.44951e-07

## Sheet: De Novo
Reference	Product	Molecular weight (mg/mmol)	Titer (g/L)	Time (h)	Productiviy (g/Lh)	Titer (mM)	Rate (mM/h)
[30]	Rosavin E	428.4	0.782	72	0.0108611	1.8254	0.0253527
[31]	Glycosylated astaxanthin	758.8	0.00147	144	1.02083e-05	0.00193727	1.34533e-05
[32]	Ginsenoside Ro	957.1	0.528	120	0.0044	0.551666	0.00459722
[33]	Glycyrrhetinic Acid 3‑O‑monoglucuronide	646.8	0.552	120	0.0046	0.853432	0.00711194
[33]	Glycyrrhizin	822.9	0.476	120	0.00396667	0.578442	0.00482035
[34]	Ginsenoside F2	785	0.3754	140	0.00268143	0.478217	0.00341583
[35]	Rubusoside	642.7	1.4	108	0.012963	2.17831	0.0201695
[36]	Salidroside	300.3	3.8	120	0.0316667	12.654	0.10545
[37]	Betanin	550.5	1.2	51	0.0235294	2.17984	0.0427419

## Sheet: Chemical
Reference	Glycosylated product	Catalyst	Sugar acceptor	Sugar donor	Solvent	Time (h)	Yield (%)	Titer (mM)	Rate (mM/h)	E-factor 1	E-factor 2	Human health (DALY/mg product)	Ecosystem quality (Species.yr/product)	Resource scarcity (USD2013/mg product)	Mass balance						Human health (DALY)	Ecosystem quality (Species.yr)	Resource scarcity (USD2013)			Impact of each compound to endpoint categories human health (DALY), Ecosystem quality (Species.yr) and resource scarcity (USD2013)						Comments
[38]	Stanolone derivative glycoside (deprotected)	Triethylenediamine (DABCO)	Stanolone derivative: (5S,8R,9S,10S,13S,17S)-10,13-Dimethyl-3-oxohexadecahydro-1H-cyclopenta[a]phenanthren-17-yl acrylate (0.075 mmol)	2,3,5,6-tetrafluoropyridine-4-thioglycoside derivative (0.05 mmol)	anhydrous DMSO	24	81	81	3.375	33.2978	33.2978	1.19394e-10	2.21015e-13	1.0202e-05	Input reaction	mmol	mg	Output reaction	mmol	mg
															Glucose-SAr	0.05	17.2635	Stanolone glycoside		18.3						Compound	DALY/mg	Species.yr/mg	USD2013/mg
															Stanolone derivative	0.075	25.8367	Glucose-SAr	0.0095	3.28006						HOAc	4.07255e-12	7.76161e-15	3.56171e-07
															DMSO		550	Stanolone derivative	0.0345	11.8849	2.14087e-09	3.87699e-12	0.000185415			Acetonitrile	9.0252e-12	2.09779e-14	9.03575e-07
															Hantzsch ester	0.1	25.329	DMSO		550						DCM	8.10965e-12	1.61194e-14	2.15198e-07
															DABCO	0.125	14.0213	Hantzsch ester	0.1	25.329						DMSO	3.89249e-12	7.04908e-15	3.37118e-07
															Total		632.45	DABCO	0.125	14.0213						Dioxane	1.00078e-11	2.13018e-14	7.48974e-07
															Glucose equivalents		12.5111	Glucose		4.83378	4.40396e-11	1.67582e-13	1.28134e-06			EtOAc	6.64572e-12	1.32927e-14	5.35619e-07
																		Total		627.649	2.18491e-09	4.04458e-12	0.000186696	Total		LiClO4	2.671e-11	4.71217e-14	7.00924e-07
[38]	Estrone derivative glycoside (deprotected)	Triethylamine	Estrone derivative: (8R,9S,13S,14S)-13-Methyl-17-oxo-7,8,9,11,12,13,14,15,16,17-decahydro-6H-cyclopenta[a]phenanthren-3-yl acrylate (0.075 mmol)	2,3,5,6-tetrafluoropyridine-4-thioglycoside derivative (0.05 mmol)	anhydrous DMSO	24	77	77	3.20833	36.6641	36.6641	1.31621e-10	2.43649e-13	1.12468e-05	Input reaction	mmol	mg	Output reaction	mmol	mg						MTBE	2.14364e-12	4.68076e-15	5.1504e-07
															Glucose-SAr	0.05	17.2635	Estrone glycoside		16.6						DMF	6.5525e-12	1.30558e-14	5.38165e-07
															Estrone derivative	0.075	24.3315	Glucose-SAr	0.0115	3.9706						K2CO3	8.22176e-12	1.43112e-14	2.13207e-07
															DMSO		550	Estrone derivative	0.0365	11.8413	2.14087e-09	3.87699e-12	0.000185415			K2S2O8	3.8854e-12	6.59441e-15	1.1311e-07
															Hantzsch ester	0.1	25.329	DMSO		550						(NH4)2HPO4	1.45432e-11	2.14317e-14	1.65127e-07
															Triethylamine	0.125	12.6487	Hantzsch ester	0.1	25.329						Styrene	6.53745e-12	1.37073e-14	7.1642e-07
															Total		629.573	Triethylamine	0.125	12.6487						THF	1.51308e-11	3.11414e-14	6.38811e-07
															Glucose equivalents		12.5111	Glucose		4.83378	4.40396e-11	1.67582e-13	1.28134e-06			Toluene	2.33693e-12	6.15823e-15	5.60478e-07
																		Total		625.223	2.18491e-09	4.04458e-12	0.000186696	Total		Glucose	3.52004e-12	1.33946e-14	1.02416e-07
[39]	Epiandrosterone fucoside derivative (protected)	Bi(OTf)3	Epiandrosterone (0.56 mmol)	3,4-di-O-acetyl-L-fucal (0.467 mmol)	Toluene	0.75	86	233.5	311.333	10.084	10.084	2.42405e-11	6.58139e-14	5.46505e-06	Input reaction	mmol	mg	Output reaction	mmol	mg						Sucrose	2.36166e-12	1.20116e-14	5.01933e-08
															Fucose (protected)	0.467	99.9987	Epiandrosterone fucoside		179						Deionized water	2.53794e-15	1.09409e-17	2.13575e-11
															Epiandrosterone	0.56	162.002	Fucose (protected)	0.06538	13.9998						HCl	1.95011e-12	3.4444e-15	4.52603e-08
															Toluene		1730	Epiandrosterone fucoside	0.158	45.7078	4.04288e-09	1.06537e-11	0.000969627
															Bi(OTf)3	0.02335	15.322	Toluene		1730
															Total		2007.32	Bi(OTf)3	0.02335	15.322
															Glucose equivalents		84.1347	Total		1984.03	2.96157e-10	1.12696e-12	8.61676e-06
																					4.33904e-09	1.17807e-11	0.000978244	Total
[40]	Menthol glycoside derivative (protected)	Electrocatalyst: platinum/graphite felt	Menthol derivative (0.3 mmol)	(2R,3S,4S,5R,6R)-2-(acetoxymethyl)-6-bromotetrahydro-2H-pyran-3,4,5-triyl triacetate (0.2 mmol)	Acetonitrile/water	14	63	31.5	2.25	43.6624	43.2003	3.87688e-10	8.91328e-13	3.70874e-05	Input reaction	mmol	mg	Output reaction	mmol	mg
															Glucose (protected)	0.2	82	Menthol derivative glycoside		77.9
															Menthol derivative	0.3	85.8	Glucose (protected)	0.074	30.34
															Acetonitrile		3144	Menthol derivative	0.174	49.764	2.83752e-08	6.59545e-11	0.00284084
															Water		36	Acetonitrile		3144	9.13658e-14	3.93872e-16	7.68869e-10
															LiClO4		63.6	Water		36	1.69876e-09	2.99694e-12	4.45787e-05
															DIPEA		77.6	LiClO4		63.6
															Total		3489	DIPEA		77.6
															Glucose equivalents		36.032	Total		3479.2	1.26834e-10	4.82636e-13	3.69026e-06
																					3.02009e-08	6.94345e-11	0.00288911	Total
[41]	Rutaecarpine derivative mannoside (protected)	Cu(TMHD)2	Rutaecarpine derivative (0.2 mmol)	1-hydroxylmannose (0.36 mmol)	Acetonitrile/toluene	4	53	22.0833	5.52083	31.7857	31.7857	1.64811e-10	3.97319e-13	2.1399e-05	Input reaction	mmol	mg	Output reaction	mmol	mg
															Mannose (protected)	0.36	102.96	Rutaecarpine derivative glycoside		112
															Rutaecarpine derivative	0.2	77.884	Mannose (protected)	0.254	72.644
															Acetonitrile		1572	Rutaecarpine derivative	0.094	36.6055	1.41876e-08	3.29773e-11	0.00142042
															4CzIPN		7.5	Acetonitrile		1572
															Toluene		1730	4CzIPN		7.5	4.04288e-09	1.06537e-11	0.000969627
															Cu(TMHD)2		8.6	Toluene		1730
															CsOAc		38.2	Cu(TMHD)2		8.6
															t-BuOOH		36.05	CsOAc		38.2
															Decane		58.4	t-BuOOH		36.05
															Total		3631.59	Decane		58.4
															Glucose equivalents		64.8576	Total		3672	2.28301e-10	8.68745e-13	6.64247e-06
																					1.84588e-08	4.44997e-11	0.00239669	Total
[42]	D-glucal-D-mannofuranose-estrone (protected)	Pd(PhCN)2Cl2	Estrone (0.1 mmol)	2-iodoglycal (0.15 mmol)/glycosyl chloride donor (0.2 mmol)	Dioxane	16	42	42	2.625	31.0498	31.0498	2.54213e-10	5.45185e-13	1.89137e-05	Input reaction	mmol	mg	Output reaction	mmol	mg
															2-iodogycal sugar	0.15	81.36	Estrone glycoside		41.1
															Glycosyl chloride donor	0.2	55.766	2-iodogycal sugar	0.108	58.5792
															Estrone	0.1	32.442	Glycosyl chloride donor	0.158	44.0551
															Dioxane		1034	Estrone	0.1	32.442	1.0348e-08	2.20261e-11	0.000774439
															Pd(PhCN)2Cl2		3.84	Dioxane		1034
															Ph-Davephos		7.63	Pd(PhCN)2Cl2		3.84
															Cs2CO3		65.164	Ph-Davephos		7.63
															Norbornene N8		30.438	Cs2CO3		65.164
															Total		1310.64	Norbornene N8		30.438
															Glucose equivalents		28.4463	Total		1317.25	1.00132e-10	3.81028e-13	2.91336e-06
																					1.04482e-08	2.24071e-11	0.000777352	Total
[43]	Lactone precursor glycoside (protected)	TBADT	2-bromo-1,4,5-trimethoxynapthalene (0.2 mmol)	(S)-2-(2,2-dimethyl-1,3-dioxolan-4-yl)acetate (1.0 mmol)	Acetonitrile	48	80	80	1.66667	30.7138	30.7138	2.40916e-10	5.80045e-13	2.31574e-05	Input reaction	mmol	mg	Output reaction	mmol	mg
															Glycosyl donor	1	302.1	Lactone precursor glycoside		62.4
															Diol acceptor	0.2	59.4	Glycosyl donor	0.84	253.764
															Acetonitrile		1572	Diol acceptor	0.04	11.88	1.41876e-08	3.29773e-11	0.00142042
															NiBr(dme)		6.2	Acetonitrile		1572
															dtbbpy		8.1	NiBr(dme)		6.2
															TBADT		13.4	dtbbpy		8.1
															K3PO4		51.2	TBADT		13.4
															Total		2012.4	K3PO4		51.2
															Glucose equivalents		240.213	Total		1978.94	8.4556e-10	3.21757e-12	2.46017e-05
																					1.50332e-08	3.61948e-11	0.00144502	Total
[43]	Lactone glycoside (deprotected)	TBADT	2-bromo-1,4,5-trimethoxynapthalene (0.2 mmol)	(S)-2-(2,2-dimethyl-1,3-dioxolan-4-yl)acetate (1.0 mmol)	Acetonitrile	72	65.6	16.4	0.227778	301.404	301.402	2.42973e-09	4.98094e-12	8.9562e-05	Input reaction	mmol	mg	Output reaction	mmol	mg
															Glycosyl donor	1	302.1	Lactone glycoside		41.7
															Diol acceptor	0.2	59.4	Lactone precursor glycoside		11.232
															Acetonitrile		1572	Glycosyl donor	0.84	253.764	1.41876e-08	3.29773e-11	0.00142042
															NiBr(dme)		6.2	Diol acceptor	0.04	11.88
															dtbbpy		8.1	Acetonitrile		1572
															TBADT		13.4	NiBr(dme)		6.2
															K3PO4		51.2	dtbbpy		8.1
															DCM		10640	TBADT		13.4	8.62867e-08	1.7151e-10	0.00228971
															TFA		0.6705	K3PO4		51.2
															Water		0.05	DCM		10640	1.26897e-16	5.47044e-19	1.06787e-12
															HCl		0.0354	TFA		0.6705	6.90339e-14	1.21932e-16	1.60221e-09
															Total		12653.2	Water		0.05
															Glucose equivalents		240.213	HCl		0.0354	8.4556e-10	3.21757e-12	2.46017e-05
																		Total		12610.2	1.0132e-07	2.07705e-10	0.00373473	Total
[44]	Capsaicin glucoside (protected)	Pd(PPh3)4	Capsaicin (0.3 mmol)	(2R,3S,4R)-3,4-Bis(benzyloxy)-2-((benzyloxy)methyl)-6-((2'-iodo-[1,1'-biphenyl]-2-yl)thio)tetrahydro-2H-pyran (0.2 mmol)	Toluene	24	74	74	3.08333	18.3797	18.3797	3.95823e-11	1.0612e-13	9.1667e-06	Input reaction	mmol	mg	Output reaction	mmol	mg
															Glycosyl donor	0.2	145.6	Capsaicin glucoside		106.3
															Capsaicin	0.3	91.59	Glycosyl donor	0.052	37.856
															Toluene		1730	Capsaicin	0.152	46.4056	4.04288e-09	1.06537e-11	0.000969627
															Pd(PPh3)4		4.6	Toluene		1730
															XantPhos		4.6	Pd(PPh3)4		4.6
															Cesium carbonate		130.3	XantPhos		4.6
															Total		2106.69	Cesium carbonate		130.3
															Glucose equivalents		46.7948	Total		2060.06	1.64719e-10	6.268e-13	4.79255e-06
																					4.2076e-09	1.12805e-11	0.00097442	Total
[45]	Simvastatin glycoside (protected)	TMSOTf	Simvastatin (1.5 mmol)	Perbenzolyated 2-L-rhamnosyloxy tropone (2.25 mmol)	Dichloroethane	6	94	20.1429	3.35714	71.935	71.935	1.58913e-12	6.04706e-15	4.62362e-08	Input reaction	mmol	mg	Output reaction	mmol	mg
															2-L-rhamnosyloxy tropone	2.25	1309.95	Simvastatin glycoside		1230
															Simvastatin	1.5	627.9	2-L-rhamnosyloxy tropone	0.84	489.048
															Dichloroethane		87920	Simvastatin	0.09	37.674
															TMSOTf		33.339	Dichloroethane		87920
																		TMSOTf		33.339
															Total		89891.2
															Glucose equivalents		555.288				1.95463e-09	7.43788e-12	5.68705e-05
																		Total		89710.1	1.95463e-09	7.43788e-12	5.68705e-05	Total
[46]	Ibuprofen derivative glycoside (protected)	RuCl2(p-cymene)2	2-phenylpyrimidine (0.2 mmol)	(2R,3S,4S,5R,6R)-2-bromo-6-({[(S)-2-(4-isobutylphenyl)propanoyl]oxy}methyl)tetrahydro-2H-pyran-3,4,5-triyl triacetate (0.4 mmol)	Dioxane	16	72	72	4.5	21.8996	21.8996	2.03845e-10	4.3618e-13	1.50036e-05	Input reaction	mmol	mg	Output reaction	mmol	mg
															Glycosyl donor	0.4	222.5	Ibuprofen derivative glycoside		106
															2-phenylpyrimidine	0.2	31.2	Glycosyl donor	0.256	142.4
															1-styrene	0.3	31.2	2-phenylpyrimidine	0.056	8.736	2.03969e-10	4.27668e-13	2.23523e-05
															Dioxane		2068	1-styrene	0.156	16.224	2.0696e-08	4.40522e-11	0.00154888
															RuCl2(p-cymene)2		12.2	Dioxane		2068
															P(4-F3CC6H4)3		18.6	RuCl2(p-cymene)2		12.2
															K2CO3		55.2	P(4-F3CC6H4)3		18.6	4.53841e-10	7.89976e-13	1.1769e-05
															Total		2438.9	K2CO3		55.2
															Glucose equivalents		72.064	Total		2427.36	2.53668e-10	9.65272e-13	7.38052e-06
																					2.16075e-08	4.62351e-11	0.00159038	Total
[47]	Naproxen derivative glycoside (protected)	Pd(PPh3)4	Naproxen derivative (0.12 mmol)	3,4-carbonate glycal (0.1 mmol)	Dichloromethane	10	76	38	3.8	54.7482	54.7482	4.40633e-10	8.78185e-13	1.1696e-05	Input reaction	mmol	mg	Output reaction	mmol	mg
															3,4-carbonate glycal	0.1	32.948	Naproxen derivative glycoside		49.1
															Naproxen derivative	0.12	27.6312	3,4-carbonate glycal	0.024	7.90752
															Dichloromethane		2660	Naproxen derivative	0.044	10.1314	2.15717e-08	4.28776e-11	0.000572428
															Pd(PPh3)4		5.8	Dichloromethane		2660
															XantPhos		4.3	Pd(PPh3)4		5.8
															Total		2730.68	XantPhos		4.3
															Glucose equivalents		18.016				6.3417e-11	2.41318e-13	1.84513e-06
																		Total		2737.24	2.16351e-08	4.31189e-11	0.000574273	Total
[48]	Cholesterol 6-O-myristoyl glucoside (protected)	Diarylthiophene 1g	Cholesterol (0.1314 mmol)	Donor 2aB (no name given) (0.0438 mmol)	Dichloromethane	18	70	215.753	11.9863	9.75114	9.75114	5.73964e-11	1.15894e-13	1.52562e-06	Input reaction	mmol	mg	Output reaction	mmol	mg
															Donor 2aB	0.0438	29.9999	Cholesterol glucoside		27.92
															Cholesterol	0.1314	50.7677	Donor 2aB	0.01314	8.99998
															Dichloromethane		194.18	Cholesterol	0.10074	38.9219	1.57473e-09	3.13006e-12	4.17872e-05
															Molecular sieve		30	Dichloromethane		194.18
															Catalyst 1g		0.15	Molecular sieve		30
															Total		305.098	Catalyst 1g		0.15
															Glucose equivalents		7.89101				2.77766e-11	1.05697e-13	8.08167e-07
																		Total		300.172	1.60251e-09	3.23576e-12	4.25954e-05	Total
[49]	Cholesterol glucoside (protected)	Hf(OTf)4	Cholesterol (0.2 mmol)	p-methoxyphenyl glucopyranoside (0.1 mmol)	Dichloromethane	12	72	36	3	43.1174	43.1174	3.35117e-10	6.66469e-13	8.90758e-06	Input reaction	mmol	mg	Output reaction	mmol	mg
															Glucopyranoside	0.1	64.7	Cholesterol glucoside		65.5
															Cholesterol	0.2	77.3	Glucopyranoside	0.028	18.116
															Dichloromethane		2660	Cholesterol	0.128	49.472	2.15717e-08	4.28776e-11	0.000572428
															Hf(OTf)4		15.5	Dichloromethane		2660
															K2S2O8		81.1	Hf(OTf)4		15.5	3.15106e-10	5.34807e-13	9.17325e-06
															Total		2898.6	K2S2O8		81.1
															Glucose equivalents		18.016				6.3417e-11	2.41318e-13	1.84513e-06
																		Total		2889.69	2.19502e-08	4.36537e-11	0.000583446	Total
[50]	Tropolone glucoside (protected)	Pd2(dba)3/R-Tol-BINAP	Bromotropone (0.1 mmol)	Protected glucose derivative (0.11 mmol)	Toluene	4	96	160	40	7.78963	7.78963	2.10827e-11	5.59018e-14	4.10729e-06	Input reaction	mmol	mg	Output reaction	mmol	mg
															Glucose donor	0.11	53.2994	Tropolone glucoside (protected)		73
															Bromotropone	0.1	66.478	Glucose donor	0.014	6.78356
															Toluene		519	Bromotropone	0.004	2.65912	1.21287e-09	3.19612e-12	0.000290888
															Pd2(dba)3		5.7	Toluene		519
															R-Tol-BINAP		13.5	Pd2(dba)3		5.7
															K2CO3		21	R-Tol-BINAP		13.5	1.72657e-10	3.00534e-13	4.47734e-06
															Total		678.977	K2CO3		21
															Glucose equivalents		43.6127	Total		641.643	1.53518e-10	5.84177e-13	4.46665e-06
																					1.53904e-09	4.08083e-12	0.000299832	Total
[50]	Tropolone glucoside (deprotected)	Pd2(dba)3/R-Tol-BINAP	Bromotropone (0.1 mmol)	Protected glucose derivative (0.11 mmol)	Toluene	76	80.64	40.32	0.530526	138.797	138.797	9.62946e-10	1.9566e-12	3.63442e-05	Input reaction	mmol	mg	Output reaction	mmol	mg
															Glucose donor	0.11	53.2994	Tropolone glucoside (deprotected)		24
															Bromotropone	0.1	66.478	Tropolone glucoside (protected)		11.68
															Toluene		519	Glucose donor	0.014	6.78356	1.21287e-09	3.19612e-12	0.000290888
															Pd2(dba)3		5.7	Bromotropone	0.004	2.65912
															R-Tol-BINAP		13.5	Toluene		519
															K2CO3		21	Pd2(dba)3		5.7	1.72657e-10	3.00534e-13	4.47734e-06
															Dichloromethane		2660	R-Tol-BINAP		13.5	2.15717e-08	4.28776e-11	0.000572428
															DDQ		90.8	K2CO3		21
															Anisole		216	Dichloromethane		2660
															Total		3645.78	DDQ		90.8
															Glucose equivalents		43.6127	Anisole		216	1.53518e-10	5.84177e-13	4.46665e-06
																		Total		3355.12	2.31107e-08	4.69584e-11	0.00087226	Total
[51]	Oleandrigenin glucoside (protected)	HBr-PPh3	Oleandrigenin (0.0231 mmol)	Protected glucose (0.0693 mmol)	Dichloromethane	4	96	160	40	46.3774	46.3774	3.69884e-10	7.4697e-13	9.83183e-06	Input reaction	mmol	mg	Output reaction	mmol	mg
															Glucose donor	0.0693	18	Oleandrigenin glucoside (protected)		11.1
															Oleandrigenin	0.0231	9.99999	Glucose donor	0.0534	13.8701
															Dichloromethane		497.42	Oleandrigenin	0.00716	3.09956	4.0339e-09	8.01811e-12	0.000107044
															HBr-PPh3		0.4	Dichloromethane		497.42
																		HBr-PPh3		0.4
															Total		525.82
															Glucose equivalents		20.4005				7.18104e-11	2.73257e-13	2.08934e-06
																		Total		525.89	4.10571e-09	8.29137e-12	0.000109133	Total
[51]	Oleandrigenin glucoside (deprotected)	HBr-PPh3	Oleandrigenin (0.0231 mmol)	Protected glucose (0.0693 mmol)	Dichloromethane	36	48.99	4.66135	0.129482	78.4862	78.4862	6.22077e-10	1.25627e-12	1.65354e-05	Input reaction	mmol	mg	Output reaction	mmol	mg
															Glucose donor	0.0693	18	Oleandrigenin glucoside (deprotected)		6.6
															Oleandrigenin	0.0231	9.99999	Oleandrigenin glucoside (protected)		3.219
															Dichloromethane		497.42	Glucose donor	0.0534	13.8701	4.0339e-09	8.01811e-12	0.000107044
															HBr-PPh3		0.4	Oleandrigenin	0.00716	3.09956
																		Dichloromethane		497.42
															Total		525.82	HBr-PPh3		0.4
															Glucose equivalents		20.4005				7.18104e-11	2.73257e-13	2.08934e-06
																		Total		524.609	4.10571e-09	8.29137e-12	0.000109133	Total
[52]	Empagliflozin galactoside (protected)	Bis-thiourea derivative	Empagliflozin (0.1 mmol)	Protected galactose (0.1 mmol)	Diisopropyl ether	48	65	21.6667	0.451389	39.4843	39.4843	9.9089e-13	3.77059e-15	2.88302e-08	Input reaction	mmol	mg	Output reaction	mmol	mg
															Protected galactose	0.1	46.8	Empagliflozin galactoside		64
															Empagliflozin	0.1	68.9	Protected galactose	0.035	16.38
															Diisopropyl ether		2175	Empagliflozin	0.035	24.115
															Bis-thiourea catalyst		11.5	Diisopropyl ether		2175
															Molecular sieve		300	Bis-thiourea catalyst		11.5
															Total		2602.2	Molecular sieve		300
															Glucose equivalents		18.016				6.3417e-11	2.41318e-13	1.84513e-06
																		Total		2590.99	6.3417e-11	2.41318e-13	1.84513e-06	Total
[53]	Naringenin-7-O-D-glucopyranoside (prunin) (deprotected)	Triphenylphosphine	Naringenin (3.3 mmol)	D-glucose (1.1 mmol)	Dioxane	13.5	47	51.7	3.82963	55.1301	55.1301	4.63013e-10	9.90735e-13	3.45097e-05	Input reaction	mmol	mg	Output reaction	mmol	mg
															Glucose	1.1	198.165	Prunin		225
															Naringenin	3.3	900.009	Glucose	0.583	105.027
															Dioxane		10340	Naringenin	2.783	759.008	1.0348e-07	2.20261e-10	0.00774439
															Ph3P		721.3	Dioxane		10340
															Diethyl azodicarboxylate		478.94	Ph3P		721.3
															Total		12638.4	Diethyl azodicarboxylate		478.94
															Glucose equivalents		198.176				6.97587e-10	2.6545e-12	2.02964e-05
																		Total		12629.3	1.04178e-07	2.22915e-10	0.00776469	Total
[54]	Naproxen glycoside (protected)	C4F9I	Naproxen (0.1 mmol)	Allyl glycosyl sulfone (0.15 mmol)	Methyl tert-butyl ether	24	77	154	6.41667	9.18997	9.18997	2.52237e-11	4.91801e-14	2.73202e-06	Input reaction	mmol	mg	Output reaction	mmol	mg
															Allyl glycosyl sulfone	0.15	96.4005	Naproxen glycoside		75.3
															Naproxen	0.1	23	Allyl glycosyl sulfone	0.073	46.9149
															Methyl tert-butyl ether		370	Naproxen	0.023	5.29	7.93148e-10	1.73188e-12	0.000190565
															PPh3O		27.8	Methyl tert-butyl ether		370
															C4F9I		176	PPh3O		27.8
															(NH4)2HPO4		66	C4F9I		176	9.5985e-10	1.41449e-12	1.08984e-05
															Total		759.2	(NH4)2HPO4		66
															Glucose equivalents		41.5754	Total		767.305	1.46347e-10	5.56888e-13	4.25799e-06
																					1.89934e-09	3.70326e-12	0.000205721	Total
						Medians	74	51.7	3.35714	36.6641	36.6641	2.03845e-10	4.3618e-13	1.12468e-05
